# Supplementary material for: Enhanced Synaptic Properties in Biocompatible Casein Electrolyte via Microwave-Assisted Efficient Solution Synthesis
Source: Polymers (Basel). 2023 Jan 6;15(2):293. doi: 10.3390/polym15020293 (PMC9864603; doi:10.3390/polym15020293)
Supplement: Supplementary file 1 [file polymers-15-00293-s001.zip]

Archive with 1 entries (1 files):
- polymers-2110186-supplementary.pdf
